# Supplementary material for: Identification of Novel Regulators of Leaf Senescence Using a Deep Learning Model
Source: Plants (Basel). 2024 May 5;13(9):1276. doi: 10.3390/plants13091276 (PMC11085074; doi:10.3390/plants13091276)
Supplement: Supplementary file 1 [file plants-13-01276-s001.zip]

Archive with 3 entries (2 files):
- plants-2960824-supplementary/
- plants-2960824-supplementary/Supplemental_Figures.pdf
- plants-2960824-supplementary/Supplemental_Tables.xlsx
